# Supplementary material for: A new method of recording from the giant fiber of Drosophila melanogaster shows that the strength of its auditory inputs remains constant with age
Source: PLoS One. 2020 Jan 7;15(1):e0224057. doi: 10.1371/journal.pone.0224057 (PMC6946141; doi:10.1371/journal.pone.0224057)
Supplement: S1 File — (XLSX) [file pone.0224057.s001.xlsx]

## Sheet: F
		Age (d):	1													Age (d):	10														Age (d):	20														Age (d):	30
	Max SEP		50%SEPsound	GF threshold	GF spike (mV)	GF spike (ms)				%SEP giving 50% GF prob	Sound giving 50% GF prob				Max SEP		50%SEPsound	GF threshold	GF spike (mV)	GF spike (ms)				%SEP giving 50% GF prob	Sound giving 50% GF prob					Max SEP		50%SEPsound	GF threshold	GF spike (mV)	GF spike (ms)				%SEP giving 50% GF prob	Sound giving 50% GF prob					Max SEP		50%SEPsound	GF threshold	GF spike (mV)
Mean	0.756417		7.35	2.76364	0.200909	0.65				0.316	4.88636			Mean	0.956429		3.85714	2.39	0.177	0.6105				0.425	3.19167				Mean	0.85625		9.1375	2.63125	0.23375	0.63				0.33125	5.6625				Mean	0.679143		7.38571	2.69286	0.164143
SD	0.179787		2.61482	0.576234	0.0993604	0.0409878				0.110851	2.24701			SD	0.46773		0.830376	0.151129	0.0763466	0.0700964				0.142548	0.945736				SD	0.136355		3.07615	0.67609	0.099133	0.0417475				0.0818426	2.17186				SD	0.251155		2.52285	0.151186	0.0681675
N	12		12	11	11	11				11	11			N	7		7	6	6	6				6	6				N	8		8	8	8	8				8	8				N	7		7	7	7
SEM	0.0519002		0.754833	0.173741	0.0299583	0.0123583				0.0334229	0.677498			SEM	0.176785		0.313853	0.0616982	0.0311684	0.0286167				0.0581951	0.386095				SEM	0.0482089		1.08758	0.239034	0.0350488	0.01476				0.0289357	0.767868				SEM	0.0949276		0.953547	0.0571429	0.0257649
CV	0.237683		0.355758	0.208506	0.494554	0.0630582				0.350795	0.459853			CV	0.489038		0.215283	0.0632339	0.431337	0.114818				0.335408	0.296314				CV	0.159247		0.336651	0.256946	0.424099	0.0662659				0.247072	0.383551				CV	0.369812		0.341585	0.0561433	0.415294
	0.761		9.3	3.2	0.46	0.72				0.18	4.8				1.003		4	2.17	0.196	0.58				0.35	3					0.741		8.2	3.6	0.183	0.58				0.25	3.8					0.617		7	2.75	0.104
	0.823		6.5	2.95	0.135	0.6				0.28	4				0.473		3.2	2.27	0.304	0.54				0.52	3.3					0.951		11	2.7	0.094	0.66				0.25	5.5					0.423		5	2.9	0.18
	0.99		11	2.5	0.24	0.6				0.31	7.5				1.437		4.7	2.4	0.142	0.74				0.45	4.2					0.659		8.5	3.7	0.352	0.6				0.39	6.1					0.894		12.5	2.45	0.31
	0.316		6.8	4.25	0.169	0.63				0.43	5.4				1.724		3.7													0.857		15	2.1	0.185	0.58				0.32	9					0.34		5.3	2.7	0.132
	0.839		7.5	2.45	0.13	0.66				0.55	8.4				0.798		3.6	2.4	0.096	0.63				0.565	4.25					0.856		8.6	2.1	0.325	0.67				0.23	3.3					0.628		7.2	2.7	0.133
	0.622		4.5	2.7	0.173	0.66				0.186	1.9				0.726		2.7	2.55	0.209	0.573				0.49	2.6					0.741		7.5	2.55	0.23	0.69				0.35	5.3					0.818		6.4	2.8	0.144
	0.741		13	2.85	0.181	0.72				0.32	8.2				0.534		5.1	2.55	0.115	0.6				0.175	1.8					1.037		10	2.35	0.147	0.62				0.43	8.6					1.034		8.3	2.55	0.146
	0.776		4	2.25	0.208	0.63				0.41	3.05																			1.008		4.3	1.95	0.354	0.64				0.43	3.7
	0.798		6
	1.016		7	2.2	0.123	0.66				0.23	3
	0.72		7.2	2.6	0.117	0.62				0.31	4.4
	0.675		5.4	2.45	0.274	0.65				0.27	3.1
														16 May A															25 Feb A															26 Mar A
														Mic	SEP (mV)	%SEP	50%SEPsound	GF thresh (V)	GF spike (mV)	GF spike (ms)	@1ms	@9ms	GF prob	%SEP giving 50% GF prob	Sound giving 50% GF prob				Mic	SEP (mV)	%SEP	50%SEPsound	GF thresh (V)	GF spike (mV)	GF spike (ms)	@1ms	@9ms	GF prob	%SEP giving 50% GF prob	Sound giving 50% GF prob				Mic	SEP (mV)	%SEP	50%SEPsound	GF thresh (V)	GF spike (mV)
														1	0.037	0.0368893	4	2.17	0.196	0.58	0.15	0.15	0	0.35	3				1	0	0	8.2	3.6	0.183	0.58	0	0	0	0.25	3.8				1.89	0.037	0.0388248	7	2.75	0.104
13 Feb A														1.9	0.143	0.142572					0.2	0.5	0.3						1.95	0.05	0.0674764					0	0.2	0.2						4.7	0.143	0.150052
Mic	SEP (mV)	%SEP	50%SEPsound	GF thresh (V)	GF spike (mV)	GF spike (ms)	@1ms	@9ms	GF prob	%SEP giving 50% GF prob	Sound giving 50% GF prob			4.6	0.55	0.548355					0	0.7	0.7						4.85	0.234	0.315789					0.05	0.65	0.6						9.34	0.55	0.577125
1.1	0	0	9.3	3.2	0.46	0.72	0	0	0	0.18	4.8			9.9	0.808	0.805583					0	1	1						9.6	0.404	0.545209					0	1	1						31.49	0.808	0.847849
2.1	0.035	0.0459921					0.05	0.2	0.15					18.7	0.921	0.918245					0	1	1						19.6	0.565	0.762483					0.05	1	0.95						49.15	0.921	0.966422
5.4	0.191	0.250986					0.15	0.7	0.55					33.2	0.953	0.95015					0	1	1						33	0.674	0.909582					0	1	1						74.43	0.953	1
9.3	0.379	0.498029					0.05	1	0.95					52.3	1.003	1					0	1	1						50.9	0.71	0.958165					0.05	1	0.95
18.6	0.587	0.771353					0.05	1	0.95					78.8	1.003	1					0	1	1						78.8	0.741	1					0.05	1	0.95						26 Mar C
30.7	0.664	0.872536																																										Mic	SEP (mV)	%SEP	50%SEPsound	GF thresh (V)	GF spike (mV)
49.5	0.726	0.954008												16 May C								some SEP dropouts - antenna oscillating							12 Mar B															1.92	0.031	0.0732861	5	2.9	0.18
82.3	0.761	1												Mic	SEP (mV)	%SEP	50%SEPsound	GF thresh (V)	GF spike (mV)	GF spike (ms)	@1ms	@9ms	GF prob	%SEP giving 50% GF prob	Sound giving 50% GF prob				Mic	SEP (mV)	%SEP	50%SEPsound	GF thresh (V)	GF spike (mV)	GF spike (ms)	@1ms	@9ms	GF prob	%SEP giving 50% GF prob	Sound giving 50% GF prob				4.78	0.178	0.420804
														1.1	0.041	0.0866808	3.2	2.27	0.304	0.54	0	0	0	0.52	3.3				1	0	0	11	2.7	0.094	0.66	0	0	0	0.25	5.5				9.53	0.311	0.735225
13 Feb C														2.1	0.173	0.365751					0.15	0.333333	0.183333						1.95	0.047	0.0494217					0.25	0.4	0.15						32.36	0.37	0.874704
Mic	SEP (mV)	%SEP	50%SEPsound	GF thresh (V)	GF spike (mV)	GF spike (ms)	@1ms	@9ms	GF prob	%SEP giving 50% GF prob	Sound giving 50% GF prob			5.4	0.313	0.661734					0.15	0.9375	0.7875						4.85	0.185	0.194532					0.25	0.7	0.45						49.66	0.37	0.874704
1	0.036	0.0437424	6.5	2.95	0.135	0.6	0	0	0	0.28	4			10.8	0.371	0.784355					0.15	1.125	0.975						9.81	0.478	0.502629					0.15	0.9	0.75						77.55	0.423	1
2	0.099	0.120292					0.05	0.1	0.05					21.1	0.454	0.959831					0.1	1.13333	1.03333						19.6	0.705	0.741325					0	1	1
5	0.337	0.409478					0.05	0.7	0.65					36.1	0.468	0.989429					0	0.8	0.8						33	0.852	0.895899					0	1	1						28 Mar D	* later has gradually declining antennal response - spontaneous slow 'tremor'
10.1	0.523	0.63548					0.1	0.8	0.7					53.6	0.46	0.972516					0.05	0.944444	0.894444						51.9	0.923	0.970557					0	1	1						Mic	SEP (mV)	%SEP	50%SEPsound	GF thresh (V)	GF spike (mV)
19.8	0.691	0.839611					0.05	0.9	0.85					82.6	0.473	1													80	0.951	1					0	1	1						1.99	0.012	0.0134228	12.5	2.45	0.31
32.3	0.753	0.914945					0.05	1	0.95																																			4.96	0.109	0.121924
49	0.797	0.968408												22 May B															12 Mar E															9.95	0.365	0.408277
76.4	0.823	1												Mic	SEP (mV)	%SEP	50%SEPsound	GF thresh (V)	GF spike (mV)	GF spike (ms)	@1ms	@9ms	GF prob	%SEP giving 50% GF prob	Sound giving 50% GF prob				Mic	SEP (mV)	%SEP	50%SEPsound	GF thresh (V)	GF spike (mV)	GF spike (ms)	@1ms	@9ms	GF prob	%SEP giving 50% GF prob	Sound giving 50% GF prob				18.56	0.591	0.661074
														1	0.042	0.0292276	4.7	2.4	0.142	0.74				0.45	4.2				1	0	0	8.5	3.7	0.352	0.6	0	0	0	0.39	6.1				33.55	0.736	0.823266
13 Feb E														2	0.191	0.132916					0.15	0.4	0.25						1.95	0.041	0.0622155					0.4	0.6	0.2						50.22	0.87	0.973154
Mic	SEP (mV)	%SEP	50%SEPsound	GF thresh (V)	GF spike (mV)	GF spike (ms)	@1ms	@9ms	GF prob	%SEP giving 50% GF prob	Sound giving 50% GF prob			5	0.744	0.517745					0.15	0.7	0.55						4.85	0.209	0.317147					0.6	1	0.4						78.01	0.894	1
1	0.02	0.019802	11	2.5	0.24	0.6	0	0	0	0.31	7.5			10.1	1.208	0.84064					0.15	0.95	0.8						9.81	0.361	0.5478					0.2	0.904762	0.704762
2	0.036	0.0356436					0.35	0.35	0					20.2	1.284	0.893528					0.1	0.95	0.85						19.6	0.501	0.760243					0.05	0.95	0.9						15 Apr A
5.1	0.117	0.115842					0.25	0.35	0.1					33.2	1.282	0.892136					0	0.9	0.9						32.19	0.595	0.902883					0.05	1	0.95						Mic	SEP (mV)	%SEP	50%SEPsound	GF thresh (V)	GF spike (mV)
9.7	0.428	0.423762					0.15	0.9	0.75					51.2	1.351	0.940153													53.1	0.641	0.972686					0	1	1						1.9	0.025	0.0735294	5.3	2.7	0.132
15.9	0.704	0.69703					0.05	0.9	0.85					80.4	1.437	1													78.8	0.659	1					0.05	1	0.95						4.4	0.113	0.332353
35.4	0.932	0.922772					0.05	1	0.95																																			6.3	0.226	0.664706
53.5	0.99	0.980198												22 May D															1 Apr A															18.3	0.305	0.897059
80.2	1.01	1												Mic	SEP (mV)	%SEP	50%SEPsound	GF thresh (V)	GF spike (mV)	GF spike (ms)	@1ms	@9ms	GF prob	%SEP giving 50% GF prob	Sound giving 50% GF prob				Mic	SEP (mV)	%SEP	50%SEPsound	GF thresh (V)	GF spike (mV)	GF spike (ms)	@1ms	@9ms	GF prob	%SEP giving 50% GF prob	Sound giving 50% GF prob				30.7	0.316	0.929412
														1	0.059	0.0342227	3.7												4.84	0.09	0.105018	15	2.1	0.185	0.58	0.05	0.1	0.05	0.32	9				46.1	0.331	0.973529
25 Mar A														2	0.235	0.136311													9.55	0.295	0.344224					0.4	0.75	0.35						74.5	0.34	1
Mic	SEP (mV)	%SEP	50%SEPsound	GF thresh (V)	GF spike (mV)	GF spike (ms)	@1ms	@9ms	GF prob	%SEP giving 50% GF prob	Sound giving 50% GF prob			5.1	1.181	0.685035													19.01	0.493	0.575263					0.1	0.9	0.8
1.88	0.017	0.0537975	6.8	4.25	0.169	0.63				0.43	5.4			10.2	1.482	0.859629													31.2	0.686	0.800467					0.1	1	0.9						16 Apr A
4.71	0.11	0.348101					0.05	0.45	0.4					20.5	1.646	0.954756													47.19	0.776	0.905484					0.15	0.95	0.8						Mic	SEP (mV)	%SEP	50%SEPsound	GF thresh (V)	GF spike (mV)
9.43	0.213	0.674051					0.05	0.85	0.8					32.7	1.617	0.937935													75.87	0.857	1					0	0.95	0.95						1.9	0.03	0.0477707	7.2	2.7	0.133
32.86	0.264	0.835443					0	0.9	0.9					52.5	1.724	1																												4.7	0.206	0.328025
50.73	0.287	0.908228												79	1.674	0.970998													1 Apr C															9.4	0.38	0.605096
77.41	0.316	1					0	1	1																				Mic	SEP (mV)	%SEP	50%SEPsound	GF thresh (V)	GF spike (mV)	GF spike (ms)	@1ms	@9ms	GF prob	%SEP giving 50% GF prob	Sound giving 50% GF prob				17.2	0.482	0.767516
														22 May E															1.86	0.079	0.0922897	8.6	2.1	0.325	0.67	0.1	0.45	0.35	0.23	3.3				31.6	0.539	0.85828
25 Mar C														Mic	SEP (mV)	%SEP	50%SEPsound	GF thresh (V)	GF spike (mV)	GF spike (ms)	@1ms	@9ms	GF prob	%SEP giving 50% GF prob	Sound giving 50% GF prob				4.88	0.271	0.316589					0	0.6	0.6						47.8	0.572	0.910828
Mic	SEP (mV)	%SEP	50%SEPsound	GF thresh (V)	GF spike (mV)	GF spike (ms)	@1ms	@9ms	GF prob	%SEP giving 50% GF prob	Sound giving 50% GF prob			1	0.04	0.0501253	3.6	2.4	0.096	0.63				0.565	4.25				9.74	0.458	0.535047					0	1	1						72.7	0.628	1
1.88	0.081	0.0965435	7.5	2.45	0.13	0.66	0.1	0.1	0	0.55	8.4			2	0.153	0.191729					0.1	0.35	0.25						18.77	0.583	0.681075					0	1	1
4.69	0.299	0.356377					0.1	0.25	0.15					5	0.51	0.639098					0.05	0.6	0.55						32.19	0.692	0.808411					0	1	1						16 Apr C
9.3	0.485	0.578069					0.2	0.75	0.55					10.1	0.631	0.790727					0.05	0.85	0.8						48.91	0.75	0.876168					0	1	1						Mic	SEP (mV)	%SEP	50%SEPsound	GF thresh (V)	GF spike (mV)
31.13	0.719	0.856973					0.05	0.75	0.7					19.1	0.67	0.839599					0.05	0.8	0.75						72.82	0.856	1					0	1	1						2	0.064	0.0782396	6.4	2.8	0.144
49.12	0.756	0.901073					0.05	0.85	0.8					33.5	0.751	0.941103					0.05	0.8	0.75																					4.9	0.308	0.376528
76.12	0.839	1					0	0.904762	0.904762					53.1	0.789	0.988722					0.05	0.75	0.7						2 Apr E															9.9	0.559	0.683374
														81.3	0.798	1													Mic	SEP (mV)	%SEP	50%SEPsound	GF thresh (V)	GF spike (mV)	GF spike (ms)	@1ms	@9ms	GF prob	%SEP giving 50% GF prob	Sound giving 50% GF prob				19	0.684	0.836186
25 Apr C																													2	0.08	0.107962	7.5	2.55	0.23	0.69	0.05	0.1	0.05	0.35	5.3				33.3	0.77	0.94132
Mic	SEP (mV)	%SEP	50%SEPsound	GF thresh (V)	GF spike (mV)	GF spike (ms)	@1ms	@9ms	GF prob	%SEP giving 50% GF prob	Sound giving 50% GF prob			23 May B															4.9	0.227	0.306343					0.05	0.5	0.45						50.6	0.802	0.98044
0.99	0.048	0.0771704	4.5	2.7	0.173	0.66	0.15	0.35	0.2	0.186	1.9			Mic	SEP (mV)	%SEP	50%SEPsound	GF thresh (V)	GF spike (mV)	GF spike (ms)	@1ms	@9ms	GF prob	%SEP giving 50% GF prob	Sound giving 50% GF prob				9.9	0.45	0.607287					0.05	0.85	0.8						74.7	0.818	1
1.9	0.116	0.186495					0.25	0.75	0.5					1	0.061	0.084022	2.7	2.55	0.209	0.573				0.49	2.6				19.6	0.565	0.762483					0.05	0.9	0.85
4.6	0.31	0.498392					0.1	0.95	0.85					2	0.29	0.399449					0	0.3	0.3						33	0.674	0.909582					0.05	0.95	0.9						22 Apr A
9.7	0.471	0.757235					0.05	1	0.95					5	0.489	0.673554					0	0.9	0.9						50.9	0.693	0.935223					0.05	1	0.95						Mic	SEP (mV)	%SEP	50%SEPsound	GF thresh (V)	GF spike (mV)
19.5	0.586	0.942122					0	1	1					10.1	0.603	0.830579					0	0.95	0.95						78.8	0.741	1					0.05	1	0.95						2	0.09	0.0870406	8.3	2.55	0.146
33.1	0.598	0.961415					0	1	1					19.1	0.657	0.904959					0	0.95	0.95																					4.8	0.305	0.294971
49.7	0.62	0.996785					0	1	1					34.2	0.726	1					0	0.95	0.95						14 May B															9.8	0.578	0.558994
74.1	0.622	1					0	1	1					51.8	0.696	0.958678													Mic	SEP (mV)	%SEP	50%SEPsound	GF thresh (V)	GF spike (mV)	GF spike (ms)	@1ms	@9ms	GF prob	%SEP giving 50% GF prob	Sound giving 50% GF prob				19.1	0.708	0.68472
														79.2	0.713	0.982094													1.9	0.021	0.0202507	10	2.35	0.147	0.62	0	0	0	0.43	8.6				32.7	0.906	0.876209
30 Apr E																													4.8	0.17	0.163934					0	0.25	0.25						51.5	1.01	0.976789
Mic	SEP (mV)	%SEP	50%SEPsound	GF thresh (V)	GF spike (mV)	GF spike (ms)	@1ms	@9ms	GF prob	%SEP giving 50% GF prob	Sound giving 50% GF prob			24 May A															9.8	0.505	0.486982					0.05	0.6	0.55						72.3	1.034	1
1.9	0.027	0.0364372	13	2.85	0.181	0.72	0.1	0.2	0.1	0.32	8.2			Mic	SEP (mV)	%SEP	50%SEPsound	GF thresh (V)	GF spike (mV)	GF spike (ms)	@1ms	@9ms	GF prob	%SEP giving 50% GF prob	Sound giving 50% GF prob				20.2	0.774	0.746384					0.05	0.8	0.75
5	0.133	0.179487					0.1	0.35	0.25					1	0.044	0.082397	5.1	2.55	0.115	0.6	0.15	0.15	0	0.175	1.8				34.9	0.887	0.855352					0.05	0.75	0.7
10.1	0.276	0.37247					0.5	0.95	0.45					2	0.099	0.185393					0.15	0.7	0.55						53.1	0.903	0.870781					0.05	0.8	0.75
19.4	0.463	0.624831					0.1	0.85	0.75					5	0.256	0.479401					0.15	1	0.85						80	1.037	1					0.05	0.75	0.7
34.2	0.588	0.793522					0	0.9	0.9					10	0.443	0.829588					0	0.85	0.85
51.3	0.701	0.946019					0	0.9	0.9					19.5	0.458	0.857678					0	0.8	0.8						14 May C
78.3	0.741	1					0	1	1					34.2	0.507	0.949438					0	0.95	0.95						Mic	SEP (mV)	%SEP	50%SEPsound	GF thresh (V)	GF spike (mV)	GF spike (ms)	@1ms	@9ms	GF prob	%SEP giving 50% GF prob	Sound giving 50% GF prob
														51.9	0.534	1													1	0.039	0.0386905	4.3	1.95	0.354	0.64			0	0.43	3.7
7 May A														80	0.526	0.985019													2	0.131	0.12996					0	0.15	0.15
Mic	SEP (mV)	%SEP	50%SEPsound	GF thresh (V)	GF spike (mV)	GF spike (ms)	@1ms	@9ms	GF prob	%SEP giving 50% GF prob	Sound giving 50% GF prob																		5	0.565	0.560516					0	0.65	0.65
1	0.083	0.106959	4	2.25	0.208	0.63	0.3	0.5	0.2	0.41	3.05																		10.2	0.739	0.733135					0	1	1
2	0.173	0.222938					0	0.3	0.3																				20.5	0.875	0.868056					0.05	0.95	0.9
4.9	0.455	0.58634					0.25	0.95	0.7																				35.1	0.996	0.988095					0	1	1
9.9	0.622	0.801546					0	1	1																				54.8	0.996	0.988095					0	1	1
18.5	0.679	0.875					0	1	1																				77.4	1.008	1					0	1	1
32.7	0.735	0.947165					0	1	1
49.6	0.718	0.925258					0	1	1
73.2	0.776	1					0	1	1
7 May B
Mic	SEP (mV)	%SEP	50%SEPsound	GF thresh (V)	GF spike (mV)	GF spike (ms)	@1ms	@9ms	GF prob	%SEP giving 50% GF prob	Sound giving 50% GF prob
1	0.038	0.047619	6
1.95	0.131	0.16416
4.8	0.345	0.432331
9.8	0.536	0.671679
17.8	0.658	0.824561
33.2	0.728	0.912281
50.4	0.758	0.949875
79.5	0.798	1
7 May C
Mic	SEP (mV)	%SEP	50%SEPsound	GF thresh (V)	GF spike (mV)	GF spike (ms)	@1ms	@9ms	GF prob	%SEP giving 50% GF prob	Sound giving 50% GF prob
1.9	0.051	0.0501969	7	2.2	0.123	0.66	0.1	0.25	0.15	0.23	3
5	0.356	0.350394					0.1	1	0.9
10	0.668	0.65748					0.075	1	0.925
19.7	0.812	0.799213					0	1	1
33.1	0.941	0.926181					0	1	1
50.8	1.016	1					0	1	1
80.5	0.974	0.958661					0	1	1
9 May A
Mic	SEP (mV)	%SEP	50%SEPsound	GF thresh (V)	GF spike (mV)	GF spike (ms)	@1ms	@9ms	GF prob	%SEP giving 50% GF prob	Sound giving 50% GF prob
2	0.053	0.0736111	7.2	2.6	0.117	0.62	0	0.15	0.15	0.31	4.4
5	0.243	0.3375					0.15	0.7	0.55
9.9	0.455	0.631944					0	0.8	0.8
18	0.569	0.790278					0.025	0.95	0.925
33	0.671	0.931944					0	1	1
49.3	0.676	0.938889					0	1	1
75.9	0.72	1					0	1	1
9 May C
Mic	SEP (mV)	%SEP	50%SEPsound	GF thresh (V)	GF spike (mV)	GF spike (ms)	@1ms	@9ms	GF prob	%SEP giving 50% GF prob	Sound giving 50% GF prob
2	0.11	0.162963	5.4	2.45	0.274	0.65	0.075	0.35	0.275	0.27	3.1
5.1	0.316	0.468148					0.1	0.9	0.8
10.3	0.493	0.73037					0.05	1	0.95
20	0.593	0.878519					0	0.9	0.9
35	0.612	0.906667					0	1	1
53	0.63	0.933333					0	1	1
81.1	0.675	1					0	1	1
[truncated: 18 more columns]

## Sheet: M
		Age (d):	1													Age (d):	10														Age (d):	20														Age (d):	30
	Max SEP		50%SEPsound	GF threshold	GF spike (mV)	GF spike (ms)				%SEP giving 50% GF prob	Sound giving 50% GF prob				Max SEP		50%SEPsound	GF threshold	GF spike (mV)	GF spike (ms)				%SEP giving 50% GF prob	Sound giving 50% GF prob					Max SEP		50%SEPsound	GF threshold	GF spike (mV)	GF spike (ms)				%SEP giving 50% GF prob	Sound giving 50% GF prob					Max SEP		50%SEPsound	GF threshold	GF spike (mV)
Mean	0.822		6.97222	2.64625	0.241125	0.618375				0.30875	3.89375			Mean	0.844833		4.53333	2.35833	0.1885	0.5292				0.320833	2.825				Mean	0.624333		7.79444	2.675	0.237625	0.560625				0.247222	3.93333				Mean	0.6486		8.26	3.09	0.3092
SD	0.201902		2.91967	0.208322	0.0953077	0.0876257				0.141592	1.72512			SD	0.441425		2.08583	0.182802	0.0348389	0.0907122				0.120516	0.773143				SD	0.26135		2.22773	0.309377	0.115218	0.0597876				0.115464	1.9352				SD	0.328614		1.46048	0.585662	0.19357
N	9		9	8	8	8				8	8			N	6		6	6	5	5				6	6				N	9		9	8	8	8				9	9				N	5		5	5	5
SEM	0.0673007		0.973222	0.0736531	0.0336964	0.0309804				0.0500602	0.609921			SEM	0.180211		0.851535	0.0746287	0.0155804	0.0405677				0.0492006	0.315634				SEM	0.0871168		0.742576	0.109381	0.0407356	0.0211381				0.038488	0.645067				SEM	0.146961		0.653146	0.261916	0.086567
CV	0.245623		0.418757	0.0787236	0.395263	0.141703				0.458597	0.443048			CV	0.522499		0.460108	0.0775133	0.184822	0.171414				0.375635	0.273679				CV	0.418607		0.28581	0.115655	0.484872	0.106644				0.467046	0.492				CV	0.506652		0.176813	0.189535	0.626034
	0.592		6.3	2.8	0.175	0.62				0.23	2.8				0.671		4.6	2.7	0.132	0.483				0.21	2.8					0.301		11	2.55	0.17	0.56				0.18	3.2					0.379		8.5	2.7	0.31
	0.65		5.5	2.57	0.245	0.55				0.42	4.3				0.892		2.4	2.3	0.221	0.683				0.53	2.5					0.557		9.6	2.5	0.228	0.56				0.18	3.8					0.475		9.5	2.9	0.63
	0.954		4.3	2.5	0.444	0.51				0.32	2.75				1.458		6.1	2.3						0.265	3.4					0.897		7	2.7	0.211	0.59				0.23	2.9					0.892		5.8	3.95	0.282
	1.175		7.5	3	0.294	0.63				0.125	2.1				1.246		7.8	2.15	0.213	0.53				0.23	4.05					0.752		10.3	3.3	0.32	0.54				0.22	5.3					0.395		8.3	2.5	0.124
	0.62		4.6												0.327		2.8	2.35	0.1865	0.5				0.39	2.1					0.565		7.1	2.2	0.22	0.5				0.275	3.6					1.102		9.2	3.4	0.2
	0.731		12	2.85	0.162	0.81				0.36	7.7				0.475		3.5	2.35	0.19	0.45				0.3	2.1					0.418		8.5	2.75	0.122	0.68				0.5	8.3
	0.743		10	2.55	0.148	0.62				0.19	3.3																			0.378		4.1	2.7	0.149	0.57				0.16	1.8
	0.919		3.35	2.45	0.224	0.6				0.57	4																			1.114		6.35	2.7	0.481	0.485				0.13	2.3
	1.014		9.2	2.45	0.237	0.607				0.255	4.2																			0.637		6.2							0.35	4.2
13 Feb B														16 May 19 B															12 Mar 19 A															28 Mar B
Mic	SEP (mV)	%SEP	50%SEPsound	GF thresh (V)	GF spike (mV)	GF spike (ms)	@1ms	@9ms	GF prob	%SEP giving 50% GF prob	Sound giving 50% GF prob			Mic	SEP (mV)	%SEP	50%SEPsound	GF thresh (V)	GF spike (mV)	GF spike (ms)	@1ms	@9ms	GF prob	%SEP giving 50% GF prob	Sound giving 50% GF prob				Mic	SEP (mV)	%SEP	50%SEPsound	GF thresh (V)	GF spike (mV)	GF spike (ms)	@1ms	@9ms	GF prob	%SEP giving 50% GF prob	Sound giving 50% GF prob				Mic	SEP (mV)	%SEP	50%SEPsound	GF thresh (V)	GF spike (mV)
1	0.017	0.0287162	6.3	2.8	0.175	0.62	0.1	0.2	0.1	0.23	2.8			2	0.124	0.184799	4.6	2.7	0.132	0.483	0.05	0.35	0.3	0.21	2.8				1	0.007	0.0104322	11	2.55	0.17	0.56	0	0	0	0.18	3.2				1.92	0.034	0.0897098	8.5	2.7	0.31
1.95	0.049	0.0827703					0.1	0.4	0.3					5	0.35	0.52161					0.1	0.9	0.8						2	0.124	0.184799					0.15	0.15	0						4.78	0.11	0.290237
4.85	0.211	0.356419					0.05	0.85	0.8					10.1	0.556	0.828614					0	1	1						5	0.35	0.52161					0	0.85	0.85						9.53	0.203	0.53562
9.38	0.405	0.684122					0.05	0.95	0.9					20.6	0.627	0.934426					0	1	1						10.1	0.556	0.828614					0	1	1						18.45	0.294	0.775726
30.1	0.55	0.929054					0.1	1	0.9					35.7	0.629	0.937407					0	1	1						20.6	0.627	0.934426					0	1	1						31.8	0.327	0.862797
48.51	0.589	0.994932					0.05	1	0.95					53.3	0.653	0.973174					0	1	1						35.7	0.629	0.937407													46.73	0.336	0.886544
77.3	0.592	1					0.05	1	0.95					80.5	0.671	1					0	1	1						53.3	0.653	0.973174													77.62	0.379	1
																													80.5	0.671	1
13 Feb D														22 May 19 A																														28 Mar C
Mic	SEP (mV)	%SEP	50%SEPsound	GF thresh (V)	GF spike (mV)	GF spike (ms)	@1ms	@9ms	GF prob	%SEP giving 50% GF prob	Sound giving 50% GF prob			Mic	SEP (mV)	%SEP	50%SEPsound	GF thresh (V)	GF spike (mV)	GF spike (ms)	@1ms	@9ms	GF prob	%SEP giving 50% GF prob	Sound giving 50% GF prob				18 Mar D															Mic	SEP (mV)	%SEP	50%SEPsound	GF thresh (V)	GF spike (mV)
1	0.018	0.0224439	5.5	2.57	0.245	0.55	0	0	0	0.42	4.3			1	0.13	0.14574	2.4	2.3	0.221	0.683				0.53	2.5				Mic	SEP (mV)	%SEP	50%SEPsound	GF thresh (V)	GF spike (mV)	GF spike (ms)	@1ms	@9ms	GF prob	%SEP giving 50% GF prob	Sound giving 50% GF prob				1.96	0.038	0.08	9.5	2.9	0.63
1.95	0.057	0.0710723					0.1	0.2	0.1					2	0.348	0.390135					0	0.4	0.4						1	0	0	9.6	2.5	0.228	0.56	0.15	0.15	0	0.18	3.8				5.4	0.135	0.284211
4.85	0.296	0.369077					0.05	0.6	0.55					4.9	0.717	0.803812					0.05	0.75	0.7						1.95	0.031	0.0556553					0.15	0.2	0.05						9.75	0.24	0.505263
9.81	0.466	0.581047					0.05	1	0.95					9.9	0.863	0.967489					0.15	1	0.85						4.85	0.121	0.217235					0	0.65	0.65						19.37	0.332	0.698947
15	0.551	0.687032					0.05	0.95	0.9					19.6	0.847	0.949552					0	0.95	0.95						9.81	0.298	0.535009					0.05	1	0.95						32.69	0.392	0.825263
34.1	0.735	0.916459					0.05	1	0.95					33.3	0.892	1					0	0.95	0.95						51.71	0.557	1					0.05	1	0.95						50.53	0.447	0.941053
51.8	0.772	0.962594					0	1	1					49	0.844	0.946188					0	1	1						76.82	0.55	0.987433					0	1	1						75.46	0.475	1
78.4	0.802	1					0	1	1					78.4	0.867	0.971973					0	1	1
																													26 Mar B															15 Apr B
25 Apr A														22 May 19 C															Mic	SEP (mV)	%SEP	50%SEPsound	GF thresh (V)	GF spike (mV)	GF spike (ms)	@1ms	@9ms	GF prob	%SEP giving 50% GF prob	Sound giving 50% GF prob				Mic	SEP (mV)	%SEP	50%SEPsound	GF thresh (V)	GF spike (mV)
Mic	SEP (mV)	%SEP	50%SEPsound	GF thresh (V)	GF spike (mV)	GF spike (ms)	@1ms	@9ms	GF prob	%SEP giving 50% GF prob	Sound giving 50% GF prob			Mic	SEP (mV)	%SEP	50%SEPsound	GF thresh (V)	GF spike (mV)	GF spike (ms)	@1ms	@9ms	GF prob	%SEP giving 50% GF prob	Sound giving 50% GF prob				0.99	0.038	0.0423634	7	2.7	0.211	0.59				0.23	2.9				1.9	0.073	0.0818386	5.8	3.95	0.282
0.9	0.05	0.0524109	4.3	2.5	0.444	0.51	0.05	0.15	0.1	0.32	2.75			1	0.023	0.015775	6.1	2.3						0.265	3.4				1.99	0.094	0.104794					0	0.175	0.175						4.6	0.349	0.391256
1.8	0.119	0.124738					0.15	0.5	0.35					2	0.091	0.0624143					0.05	0.1	0.05						4.94	0.358	0.399108					0	0.95	0.95						9.3	0.625	0.700673
4.5	0.489	0.512579					0	0.75	0.75					5.1	0.584	0.400549					0	0.8	0.8						9.88	0.596	0.664437					0	1	1						18.9	0.745	0.835202
9	0.718	0.752621					0	0.95	0.95					9.7	1.081	0.741427					0	1	1						31.73	0.779	0.86845					0	0.95	0.95						30.2	0.796	0.892377
16.6	0.802	0.840671					0	1	1					15.5	1.164	0.798354					0.05	1	0.95						49.81	0.849	0.946488					0	0.95	0.95						49	0.886	0.993274
32	0.92	0.964361					0	1	1					34	1.372	0.941015					0	0.95	0.95						76.59	0.897	1					0	1	1						74.3	0.892	1
47.6	0.942	0.987421					0	1	1					51.3	1.458	1
72.3	0.954	1					0	1	1					79.5	1.411	0.967764													26 Mar D															16 Apr B
																													Mic	SEP (mV)	%SEP	50%SEPsound	GF thresh (V)	GF spike (mV)	GF spike (ms)	@1ms	@9ms	GF prob	%SEP giving 50% GF prob	Sound giving 50% GF prob				Mic	SEP (mV)	%SEP	50%SEPsound	GF thresh (V)	GF spike (mV)
25 Apr B														23 May 19 A															1.94	0.027	0.0359043	10.3	3.3	0.32	0.54				0.22	5.3				1.9	0.011	0.0278481	8.3	2.5	0.124
Mic	SEP (mV)	%SEP	50%SEPsound	GF thresh (V)	GF spike (mV)	GF spike (ms)	@1ms	@9ms	GF prob	%SEP giving 50% GF prob	Sound giving 50% GF prob			Mic	SEP (mV)	%SEP	50%SEPsound	GF thresh (V)	GF spike (mV)	GF spike (ms)	@1ms	@9ms	GF prob	%SEP giving 50% GF prob	Sound giving 50% GF prob				4.84	0.129	0.171543					0.05	0.45	0.4						5.2	0.093	0.235443
0.97	0.032	0.027234	7.5	3	0.294	0.63	0.1	0.2	0.1	0.125	2.1			2	0.053	0.0425361	7.8	2.15	0.213	0.53	0.25	0.35	0.1	0.23	4.05				9.11	0.286	0.380319					0.1	1	0.9						9.4	0.223	0.564557
1.9	0.113	0.0961702					0.1	0.55	0.45					4.9	0.354	0.284109					0.25	0.85	0.6						33.37	0.611	0.8125					0	1	1						18.9	0.3	0.759494
4.8	0.393	0.334468					0.05	0.95	0.9					9.9	0.758	0.608347					0	1	1						51.47	0.697	0.926862					0	1	1						31.8	0.331	0.837975
9.7	0.68	0.578723					0.05	1	0.95					18.2	0.915	0.73435					0	0.95	0.95						76.61	0.752	1					0	1	1						49.5	0.378	0.956962
17.5	0.893	0.76					0	1	1					33.7	1.131	0.907705					0	1	1																					78.4	0.395	1
32.9	0.971	0.826383					0	1	1					50.3	1.221	0.979936													2 Apr A
49.5	1.019	0.867234					0	1	1					77.9	1.246	1													Mic	SEP (mV)	%SEP	50%SEPsound	GF thresh (V)	GF spike (mV)	GF spike (ms)	@1ms	@9ms	GF prob	%SEP giving 50% GF prob	Sound giving 50% GF prob				22 Apr B
74.9	1.175	1					0	1	1																				1.8	0.05	0.0884956	7.1	2.2	0.22	0.5	0.1	0.3	0.2	0.275	3.6				Mic	SEP (mV)	%SEP	50%SEPsound	GF thresh (V)	GF spike (mV)
														23 May 19 C															4.8	0.192	0.339823					0.05	0.65	0.6						1.8	0.034	0.030853	9.2	3.4	0.2
30 Apr A														Mic	SEP (mV)	%SEP	50%SEPsound	GF thresh (V)	GF spike (mV)	GF spike (ms)	@1ms	@9ms	GF prob	%SEP giving 50% GF prob	Sound giving 50% GF prob				9.5	0.342	0.60531					0	0.95	0.95						4.8	0.295	0.267695
Mic	SEP (mV)	%SEP	50%SEPsound	GF thresh (V)	GF spike (mV)	GF spike (ms)	@1ms	@9ms	GF prob	%SEP giving 50% GF prob	Sound giving 50% GF prob			1	0.029	0.088685	2.8	2.35	0.1865	0.5	0	0	0	0.39	2.1				17.6	0.433	0.766372					0	1	1						9.7	0.573	0.519964
0.92	0.022	0.0354839	4.6											2	0.113	0.345566					0	0.45	0.45						32.1	0.5	0.884956					0	1	1						18.9	0.816	0.740472
1.8	0.067	0.108065												4.8	0.233	0.712538					0	0.9	0.9						48.7	0.543	0.961062					0	1	1						32.2	0.978	0.887477
4.6	0.303	0.48871												10.3	0.294	0.899083					0	1	1						71.6	0.565	1					0	0.95	0.95						46.7	0.982	0.891107
8.7	0.412	0.664516												19.1	0.324	0.990826					0	1	1																					75	1.102	1
17.2	0.533	0.859677												34.9	0.319	0.975535													2 Apr B
31	0.594	0.958065												52.4	0.32	0.978593													Mic	SEP (mV)	%SEP	50%SEPsound	GF thresh (V)	GF spike (mV)	GF spike (ms)	@1ms	@9ms	GF prob	%SEP giving 50% GF prob	Sound giving 50% GF prob
48.4	0.62	1												79.7	0.327	1													1.97	0.02	0.0478469	8.5	2.75	0.122	0.68	0.05	0.05	0	0.5	8.3
76.5	0.62	1																											4.8	0.097	0.232057					0.05	0.3	0.25
														24 May 19 B															9.7	0.232	0.555024					0.05	0.6	0.55
30 Apr B														Mic	SEP (mV)	%SEP	50%SEPsound	GF thresh (V)	GF spike (mV)	GF spike (ms)	@1ms	@9ms	GF prob	%SEP giving 50% GF prob	Sound giving 50% GF prob				19.2	0.312	0.746411					0.05	1	0.95
Mic	SEP (mV)	%SEP	50%SEPsound	GF thresh (V)	GF spike (mV)	GF spike (ms)	@1ms	@9ms	GF prob	%SEP giving 50% GF prob	Sound giving 50% GF prob			1	0.04	0.0842105	3.5	2.35	0.19	0.45	0	0.05	0.05	0.3	2.1				32.1	0.368	0.880383					0.05	1	0.95
1.9	0.023	0.0314637	12	2.85	0.162	0.81	0.1	0.1	0	0.36	7.7			2	0.126	0.265263					0.05	0.5	0.45						47.4	0.396	0.947368					0.05	1	0.95
4.7	0.15	0.205198					0	0.25	0.25					5	0.299	0.629474					0	1	1						71.7	0.418	1					0.05	1	0.95
9.5	0.311	0.425445					0.35	0.95	0.6					10.2	0.419	0.882105					0	1	1
19	0.518	0.708618					0	0.75	0.75					18.7	0.417	0.877895					0	1	1						2 Apr C
30.5	0.618	0.845417					0	0.8	0.8					34.4	0.455	0.957895													Mic	SEP (mV)	%SEP	50%SEPsound	GF thresh (V)	GF spike (mV)	GF spike (ms)	@1ms	@9ms	GF prob	%SEP giving 50% GF prob	Sound giving 50% GF prob
49	0.723	0.989056					0	0.85	0.85					52	0.473	0.995789													1	0.03	0.0793651	4.1	2.7	0.149	0.57	0	0.1	0.1	0.16	1.8
75.4	0.731	1					0	0.9	0.9					82.2	0.475	1													1.9	0.059	0.156085					0	0.5	0.5
																													4.7	0.211	0.558201					0	0.9	0.9
30 Apr C																													9.4	0.296	0.783069					0	1	1
Mic	SEP (mV)	%SEP	50%SEPsound	GF thresh (V)	GF spike (mV)	GF spike (ms)	@1ms	@9ms	GF prob	%SEP giving 50% GF prob	Sound giving 50% GF prob																		17.9	0.344	0.910053					0	1	1
1.8	0.053	0.0713324	10	2.55	0.148	0.62	0.05	0.25	0.2	0.19	3.3																		32.5	0.344	0.910053					0	1	1
4.6	0.188	0.253028					0.05	0.7	0.65																				49.5	0.378	1					0	1	1
9.2	0.349	0.469717					0	0.95	0.95																				77.1	0.371	0.981481					0	1	1
18.2	0.491	0.660834					0	1	1
33.1	0.639	0.860027					0	1	1																				14 May A
49.2	0.735	0.989233					0	1	1																				Mic	SEP (mV)	%SEP	50%SEPsound	GF thresh (V)	GF spike (mV)	GF spike (ms)	@1ms	@9ms	GF prob	%SEP giving 50% GF prob	Sound giving 50% GF prob
74.8	0.743	1					0	1	1																				1	0.031	0.0278276	6.35	2.7	0.481	0.485	0.05	0.1	0.05	0.13	2.3
																													2	0.068	0.0610413					0.05	0.45	0.4
9 May B																													5.1	0.468	0.420108					0	0.95	0.95
Mic	SEP (mV)	%SEP	50%SEPsound	GF thresh (V)	GF spike (mV)	GF spike (ms)	@1ms	@9ms	GF prob	%SEP giving 50% GF prob	Sound giving 50% GF prob																		10.1	0.734	0.658887					0	1	1
1	0.07	0.0761697	3.35	2.45	0.224	0.6	0.05	0.05	0	0.57	4																		18.6	0.941	0.844704					0	1	1
2	0.252	0.274211					0.05	0.25	0.2																				33.2	1.07	0.960503					0	1	1
4.9	0.594	0.646355					0.2	0.775	0.575																				50.5	1.05	0.942549					0	1	1
9.9	0.749	0.815016					0.05	0.8	0.75																				79.6	1.114	1					0	1	1
18.6	0.792	0.861806					0	0.9	0.9
33.6	0.827	0.899891					0	1	1																				14 May D
51.6	0.919	1					0	1	1																				Mic	SEP (mV)	%SEP	50%SEPsound	GF thresh (V)	GF spike (mV)	GF spike (ms)	@1ms	@9ms	GF prob	%SEP giving 50% GF prob	Sound giving 50% GF prob
76.7	0.916	0.996736					0	1	1																				1	0.031	0.0486656	6.2	2.75	0.281	0.517				0.35	4.2
																													2.2	0.066	0.103611					0.05	0.05	0
9 May D																													5.4	0.286	0.44898					0.05	0.75	0.7
Mic	SEP (mV)	%SEP	50%SEPsound	GF thresh (V)	GF spike (mV)	GF spike (ms)	@1ms	@9ms	GF prob	%SEP giving 50% GF prob	Sound giving 50% GF prob																		10.9	0.435	0.682889					0	0.9	0.9
1.9	0.071	0.0700197	9.2	2.45	0.237	0.607	0.2	0.25	0.05	0.255	4.2																		20.5	0.553	0.868132					0	0.95	0.95
4.6	0.279	0.275148					0.15	0.7	0.55																				35.4	0.601	0.943485					0	1	1
9.8	0.523	0.515779					0	0.95	0.95																				52.7	0.611	0.959184					0	1	1
19.8	0.77	0.759369					0	0.95	0.95																				82.9	0.637	1					0	1	1
34.3	0.878	0.865878					0	1	1
52.4	0.932	0.919132					0	1	1
79.5	1.014	1					0	1	1
[truncated: 18 more columns]

## Sheet: F+M
		Age (d):	1									Age (d):	10									Age (d):	20								Age (d):	30									Age (d):	50
	Max SEP	50%SEPsound	GF threshold	GF spike (mV)	GF spike (ms)	%SEP giving 50% GF prob	Sound giving 50% GF prob				Max SEP	50%SEPsound	GF threshold	GF spike (mV)	GF spike (ms)	%SEP giving 50% GF prob	Sound giving 50% GF prob				Max SEP	50%SEPsound	GF threshold	GF spike (mV)	GF spike (ms)	%SEP giving 50% GF prob	Sound giving 50% GF prob			Max SEP	50%SEPsound	GF threshold	GF spike (mV)	GF spike (ms)	%SEP giving 50% GF prob	Sound giving 50% GF prob				Max SEP	50%SEPsound	GF threshold	GF spike (mV)	GF spike (ms)	%SEP giving 50% GF prob	Sound giving 50% GF prob
Mean	0.784524	7.1881	2.71421	0.217842	0.636684	0.312947	4.46842			Mean	0.904923	4.16923	2.37417	0.182227	0.573545	0.372917	3.00833			Mean	0.733471	8.42647	2.65313	0.235687	0.595313	0.286765	4.74706			0.666417	7.75	2.85833	0.224583	0.583333	0.38625	6.29167			Mean	0.771	11.5714	2.61429	0.171857	0.594	0.34	7.02857
SD	0.187589	2.68458	0.45265	0.0971255	0.0646272	0.120982	2.05326			SD	0.440373	1.51018	0.160763	0.0586171	0.0868958	0.137104	0.845532			SD	0.237747	2.66435	0.508419	0.103852	0.0613587	0.107077	2.17432			0.271886	2.1095	0.423102	0.147441	0.0682686	0.106965	1.88702			SD	0.216134	4.16202	0.273426	0.0791821	0.0765528	0.0991632	1.8679
N	21	21	19	19	19	19	19			N	13	13	12	11	11	12	12			N	17	17	16	16	16	17	17			12	12	12	12	12	12	12			N	7	7	7	7	7	7	7
SEM	0.0409354	0.585824	0.103845	0.0222821	0.0148265	0.0277552	0.471051			SEM	0.122138	0.418848	0.0464082	0.0176737	0.0262001	0.0395785	0.244084			SEM	0.0576621	0.646201	0.127105	0.0259629	0.0153397	0.0259699	0.527349			0.0784868	0.608961	0.122139	0.0425627	0.0197075	0.0308781	0.544735			SEM	0.0816911	1.57309	0.103345	0.029928	0.0289342	0.0374802	0.706
CV	0.239112	0.373476	0.166771	0.445853	0.101506	0.38659	0.459505			CV	0.486642	0.36222	0.0677134	0.32167	0.151506	0.367653	0.281063			CV	0.32414	0.316189	0.19163	0.440633	0.10307	0.373396	0.458034			0.407982	0.272194	0.148024	0.656511	0.117032	0.276932	0.299923			CV	0.28033	0.35968	0.104589	0.460744	0.128877	0.291656	0.265758
	0.761	9.3	3.2	0.46	0.72	0.18	4.8				1.003	4	2.17	0.196	0.58	0.35	3				0.741	8.2	3.6	0.183	0.58	0.25	3.8			0.617	7	2.75	0.104	0.57	0.485	7.1				0.79	5.4	2.45	0.25	0.66	0.5	5.3
	0.823	6.5	2.95	0.135	0.6	0.28	4				0.473	3.2	2.27	0.304	0.54	0.52	3.3				0.951	11	2.7	0.094	0.66	0.25	5.5			0.423	5	2.9	0.18	0.72	0.45	5				0.932	19	2.35	0.096	0.683	0.3	8
	0.99	11	2.5	0.24	0.6	0.31	7.5				1.437	4.7	2.4	0.142	0.74	0.45	4.2				0.659	8.5	3.7	0.352	0.6	0.39	6.1			0.894	12.5	2.45	0.31	0.54	0.32	8				0.702	11	2.4	0.08	0.585	0.23	4.8
	0.316	6.8	4.25	0.169	0.63	0.43	5.4				1.724	3.7									0.857	15	2.1	0.185	0.58	0.32	9			0.34	5.3	2.7	0.132	0.6	0.27	3.4				0.697	11	2.7	0.171	0.65	0.4	8
	0.839	7.5	2.45	0.13	0.66	0.55	8.4				0.798	3.6	2.4	0.096	0.63	0.565	4.25				0.856	8.6	2.1	0.325	0.67	0.23	3.3			0.628	7.2	2.7	0.133	0.63	0.48	6.9				0.508	13.5	2.7	0.266	0.47	0.32	7.5
	0.622	4.5	2.7	0.173	0.66	0.186	1.9				0.726	2.7	2.55	0.209	0.573	0.49	2.6				0.741	7.5	2.55	0.23	0.69	0.35	5.3			0.818	6.4	2.8	0.144	0.64	0.44	8				0.611	9.1	3.15	0.105	0.58	0.4	10
	0.741	13	2.85	0.181	0.72	0.32	8.2				0.534	5.1	2.55	0.115	0.6	0.175	1.8				1.037	10	2.35	0.147	0.62	0.43	8.6			1.034	8.3	2.55	0.146	0.66	0.56	9.5				1.157	12	2.55	0.235	0.53	0.23	5.6
	0.776	4	2.25	0.208	0.63	0.41	3.05				0.671	4.6	2.7	0.132	0.483	0.21	2.8				1.008	4.3	1.95	0.354	0.64	0.43	3.7			0.379	8.5	2.7	0.31	0.54	0.29	4.8
	0.798	6									0.892	2.4	2.3	0.221	0.683	0.53	2.5				0.301	11	2.55	0.17	0.56	0.18	3.2			0.475	9.5	2.9	0.63	0.49	0.31	5.8
	1.016	7	2.2	0.123	0.66	0.23	3				1.458	6.1	2.3			0.265	3.4				0.557	9.6	2.5	0.228	0.56	0.18	3.8			0.892	5.8	3.95	0.282	0.53	0.36	4.2
	0.72	7.2	2.6	0.117	0.62	0.31	4.4				1.246	7.8	2.15	0.213	0.53	0.23	4.05				0.897	7	2.7	0.211	0.59	0.23	2.9			0.395	8.3	2.5	0.124	0.57	0.21	4.8
	0.675	5.4	2.45	0.274	0.65	0.27	3.1				0.327	2.8	2.35	0.1865	0.5	0.39	2.1				0.752	10.3	3.3	0.32	0.54	0.22	5.3			1.102	9.2	3.4	0.2	0.51	0.46	8
	0.592	6.3	2.8	0.175	0.62	0.23	2.8				0.475	3.5	2.35	0.19	0.45	0.3	2.1				0.565	7.1	2.2	0.22	0.5	0.275	3.6
	0.65	5.5	2.57	0.245	0.55	0.42	4.3														0.418	8.5	2.75	0.122	0.68	0.5	8.3
	0.954	4.3	2.5	0.444	0.51	0.32	2.75														0.378	4.1	2.7	0.149	0.57	0.16	1.8
	1.175	7.5	3	0.294	0.63	0.125	2.1														1.114	6.35	2.7	0.481	0.485	0.13	2.3
	0.62	4.6																			0.637	6.2				0.35	4.2
	0.731	12	2.85	0.162	0.81	0.36	7.7
	0.743	10	2.55	0.148	0.62	0.19	3.3
	0.919	3.35	2.45	0.224	0.6	0.57	4
	1.014	9.2	2.45	0.237	0.607	0.255	4.2

## Sheet: ANOVA
	Max SEP amplitude			ANOVA with Tukey's pairwise
	1dFM	10dFM	20dFM	30dFM	50dFM			1dFM	10dFM	20dFM	30dFM	50dFM
1dFM		0.736	0.98	0.7664	1		1dFM		ns	ns	ns	ns
10dFM	1.735		0.4575	0.2152	0.842		10dFM			ns	ns	ns
20dFM	0.7956	2.366		0.968	0.9982		20dFM				ns	ns
30dFM	1.659	3.029	0.9042		0.9325		30dFM					ns
50dFM	0.1576	1.452	0.4249	1.118			50dFM
	Sound eliciting 50% SEP			ANOVA with Tukey's pairwise
	1dFM	10dFM	20dFM	30dFM	50dFM			1dFM	10dFM	20dFM	30dFM	50dFM
1dFM		0.01335	0.5903	0.9749	0.002303		1dFM		*	ns	ns	**
10dFM	4.661		0.0003223	0.008591	6.869e-07		10dFM			***	**	***
20dFM	2.068	6.295		0.9577	0.06519		20dFM				ns	ns
30dFM	0.846	4.873	0.9775		0.02341		30dFM					*
50dFM	5.472	8.602	3.815	4.378			50dFM
	GF threshold			Kruskal-Wallis with Mann-Whitney pairwise and Bonferroni p correction
	1dFM	10dFM	20dFM	30dFM	50dFM			1dFM	10dFM	20dFM	30dFM	50dFM
1dFM		0.03911	1	1	1		1dFM		*	ns	ns	ns
10dFM	0.03911		1	0.003261	0.299		10dFM			ns	**	ns
20dFM	1	1		1	1		20dFM				ns	ns
30dFM	1	0.003261	1		0.9593		30dFM					ns
50dFM	1	0.299	1	0.9593			50dFM
	GF spike amplitude			Kruskal-Wallis with Mann-Whitney pairwise and Bonferroni p correction
	1dFM	10dFM	20dFM	30dFM	50dFM			1dFM	10dFM	20dFM	30dFM	50dFM
1dFM		0.4644	0.5623	0.7	0.3257		1dFM		ns	ns	ns	ns
10dFM	0.4644		0.2083	0.8054	0.8208		10dFM			ns	ns	ns
20dFM	0.5623	0.2083		0.2752	0.3004		20dFM				ns	ns
30dFM	0.7	0.8054	0.2752		0.3746		30dFM					ns
50dFM	0.3257	0.8208	0.3004	0.3746			50dFM
	GF spike duration			Kruskal-Wallis with Mann-Whitney pairwise and Bonferroni p correction
	1dFM	10dFM	20dFM	30dFM	50dFM			1dFM	10dFM	20dFM	30dFM	50dFM
1dFM		0.3087	0.7848	0.4826	1		1dFM		ns	ns	ns	ns
10dFM	0.3087		1	1	1		10dFM			ns	ns	ns
20dFM	0.7848	1		1			20dFM				ns
30dFM	0.4826	1	1		1		30dFM					ns
50dFM	1	1		1			50dFM
	SEP eliciting 50% GF			ANOVA with Tukey's pairwise
	1dFM	10dFM	20dFM	30dFM	50dFM			1dFM	10dFM	20dFM	30dFM	50dFM
1dFM		0.7472	0.9967	0.5655	0.9944		1dFM		ns	ns	ns	ns
10dFM	1.707		0.5721	0.9989	0.9799		10dFM			ns	ns	ns
20dFM	0.4959	2.109		0.395	0.965		20dFM				ns	ns
30dFM	2.123	0.3758	2.516		0.9322		30dFM					ns
50dFM	0.5671	0.7964	0.927	1.119			50dFM
	Sound eliciting 50% GF			Kruskal-Wallis with Mann-Whitney pairwise and Bonferroni p correction
	1dFM	10dFM	20dFM	30dFM	50dFM			1dFM	10dFM	20dFM	30dFM	50dFM
1dFM		0.3657	1	0.1486	0.1092		1dFM		ns	ns	ns	ns
10dFM	0.3657		0.2121	0.0012	0.004473		10dFM			ns	**	**
20dFM	1	0.2121		0.6266	0.3585		20dFM				ns	ns
30dFM	0.1486	0.0012	0.6266		1		30dFM					ns
50dFM	0.1092	0.004473	0.3585	1			50dFM
