# Supplementary material for: A new method of recording from the giant fiber of Drosophila melanogaster shows that the strength of its auditory inputs remains constant with age
Source: PLoS One. 2020 Jan 7;15(1):e0224057. doi: 10.1371/journal.pone.0224057 (PMC6946141; doi:10.1371/journal.pone.0224057)
Supplement: S2 File — (XLSX) [file pone.0224057.s002.xlsx]

## Sheet: Sheet1
		Enter different values for LN PSP											We know that:
													1. LN SD = (threshold - LN)/2
		threshold	10										2. sum = threshold + 2*sum SD
	mean	7.5	6.09255	13.5925		3xSD upper limit for JON PSP to avoid going suprathreshold:							3. JON = sum - LN
	SD	1.25	1.29	1.79627		9.96255	Adjust D5 so that this is less than 10						4. sum SD = sqrt(LN SD^2 + JON SD ^2)
		LN PSP	JON PSP	sum PSP									5. 3*JON SD <= 10
	0	4.86071e-09	4.43272e-06	8.1759e-14
	0.5	4.9461e-08	2.56484e-05	6.46364e-13
	1	4.28883e-07	0.000127704	4.72899e-12
	1.5	3.16904e-06	0.000547149	3.20192e-11
	2	1.9954e-05	0.00201726	2.00634e-10
	2.5	0.000107064	0.0063999	1.16345e-09
	3	0.000489522	0.0174719	6.24368e-09
	3.5	0.00190727	0.0410452	3.10088e-08
	4	0.00633236	0.0829735	1.42521e-07
	4.5	0.0179156	0.144335	6.06211e-07
	5	0.0431928	0.216053	2.38627e-06
	5.5	0.0887367	0.278294	8.69291e-06
	6	0.155349	0.308463	2.93063e-05
	6.5	0.231753	0.29421	9.14341e-05
	7	0.294616	0.241472	0.000264001
	7.5	0.319154	0.170542	0.000705429			Threshold 10 mV		SD too small
	8	0.294616	0.103646	0.00174442		LN PSP		JON PSP		sum PSP
	8.5	0.231753	0.0542035	0.00399209		mean	SD	mean	SD	mean	SD
	9	0.155349	0.0243926	0.00845472		5	2.5	10	0	15	2.5
	9.5	0.0887367	0.00944592	0.016571		5.5	2.25	9.04251	0.31	14.5425	2.27126
	10	0.0431928	0.00314765	0.0300572		6	2	8.23792	0.6	14.2379	2.11896		JON > LN
	10.5	0.0179156	0.000902574	0.0504544		6.5	1.75	7.39102	0.86	13.891	1.94551
	11	0.00633236	0.000222708	0.078379		7	1.5	6.60555	1.09	13.6056	1.80278
	11.5	0.00190727	4.72871e-05	0.112681		7.5	1.25	6.09255	1.29	13.5925	1.79627
	12	0.000489522	8.63985e-06	0.149918		8	1	5.44093	1.47	13.4409	1.72047
	12.5	0.000107064	1.35839e-06	0.184589		8.5	0.75	5.08854	1.63	13.5885	1.79427
	13	1.9954e-05	1.8378e-07	0.210333		9	0.5	4.73631	1.77	13.7363	1.86815
	13.5	3.16904e-06	2.13957e-08	0.2218		9.5	0.25	4.31293	1.89	13.8129	1.90646
	14	4.28883e-07	2.14344e-09	0.216454		10	0	4	2	14	2
	14.5	4.9461e-08	1.84779e-10	0.195487
	15	4.86071e-09	1.37071e-11	0.163389			SD too small
	15.5	4.07051e-10	8.74978e-13	0.12638
	16	2.90477e-11	4.80621e-14	0.0904656
	16.5	1.76639e-12	2.27177e-15	0.0599294
	17	9.15325e-14	9.24019e-17	0.0367406
	17.5	4.04182e-15	3.23409e-18	0.020845
	18	1.52087e-16	9.74047e-20	0.0109449
	18.5	4.87661e-18	2.52442e-21	0.00531824
	19	1.33247e-19	5.6299e-23	0.00239153
	19.5	3.10249e-21	1.08042e-24	0.000995255
	20	6.15568e-23	1.7842e-26	0.000383304
	20.5	1.04077e-24	2.5354e-28	0.000136616
	21	1.4995e-26	3.10031e-30	4.50623e-05
	21.5	1.84098e-28	3.26227e-32	1.37554e-05
	22	1.92605e-30	2.95386e-34	3.88584e-06
	22.5	1.71711e-32	2.30153e-36	1.01589e-06
	23	1.30449e-34	1.54311e-38	2.45786e-07
	23.5	8.44493e-37	8.90293e-41	5.50326e-08
	24	4.6587e-39	4.42002e-43	1.14034e-08
	24.5	2.19001e-41	1.8883e-45	2.18673e-09
	25	8.77285e-44	6.94182e-48	3.88069e-10
		0.319154
